# Supplementary material for: A Long-Read Genome Assembly of a Native Mite in China Pyemotes zhonghuajia Yu, Zhang & He (Prostigmata: Pyemotidae) Reveals Gene Expansion in Toxin-Related Gene Families
Source: Toxins (Basel). 2022 Aug 21;14(8):571. doi: 10.3390/toxins14080571 (PMC9415403; doi:10.3390/toxins14080571)
Supplement: Supplementary file 1 [file toxins-14-00571-s001.zip]

Archive with 3 entries (3 files):
- Figure S1.pdf
- Figure S2.pdf
- supplementary tables.xlsx
